# Supplementary material for: Ethylene signals through an ethylene receptor to modulate biofilm formation and root colonization in a beneficial plant-associated bacterium
Source: PLoS Genet. 2025 Feb 7;21(2):e1011587. doi: 10.1371/journal.pgen.1011587 (PMC11819568; doi:10.1371/journal.pgen.1011587)
Supplement: S1 Data — (XLSX) [file pgen.1011587.s018.xlsx]

## Sheet: down regulated genes
Supplemental Data: Gene transcripts down-regulated after ethylene a 4h treatment (100 ppb) as detected by RNA-seq with padj ≤ 0.05 and log2 ≤ -0.5
Gene Locus Tag	log2FoldChange	pvalue	padj	X-fold change
OH82_RS03315	-1.66409	0.00122651	0.0131686	-3.16913
OH82_RS20060	-1.60089	2.63648e-07	1.76481e-05	-3.03331
OH82_RS23780	-1.54703	9.11798e-28	4.94377e-24	-2.92215
OH82_RS23775	-1.19709	3.17368e-19	5.73589e-16	-2.29277
OH82_RS13415	-1.00547	9.47334e-15	6.42056e-12	-2.0076
OH82_RS26435	-0.876536	1.65225e-14	9.95392e-12	-1.83596
OH82_RS22875	-0.768772	7.56691e-09	9.47921e-07	-1.70382
OH82_RS05785	-0.734218	6.02042e-10	1.08809e-07	-1.6635
OH82_RS19285	-0.709944	1.78895e-05	0.000505193	-1.63574
OH82_RS10365	-0.690789	4.90989e-05	0.00113767	-1.61417
OH82_RS29695	-0.689685	2.99124e-06	0.000128578	-1.61293
OH82_RS03440	-0.68813	0.000900402	0.0104316	-1.61119
OH82_RS25070	-0.669557	6.9759e-07	4.1581e-05	-1.59058
OH82_RS08515	-0.668007	7.30592e-07	4.30573e-05	-1.58888
OH82_RS10660	-0.653315	1.29631e-10	3.5143e-08	-1.57278
OH82_RS30390	-0.642466	7.95289e-06	0.000280004	-1.561
OH82_RS23770	-0.630122	3.49757e-05	0.000882039	-1.5477
OH82_RS32295	-0.623875	0.00120925	0.0130609	-1.54101
OH82_RS30490	-0.62205	1.10679e-06	6.16962e-05	-1.53906
OH82_RS27730	-0.621627	1.68466e-05	0.00048075	-1.53861
OH82_RS13340	-0.610917	0.00332502	0.0267499	-1.52723
OH82_RS21870	-0.610302	0.000181108	0.0030977	-1.52658
OH82_RS03775	-0.604433	3.0117e-06	0.000128578	-1.52038
OH82_RS19580	-0.596578	0.000132142	0.00245368	-1.51213
OH82_RS28470	-0.593148	1.01563e-05	0.000336584	-1.50853
OH82_RS02610	-0.588122	0.00453921	0.0336684	-1.50329
OH82_RS09455	-0.587426	0.000256867	0.00406044	-1.50256
OH82_RS10675	-0.587057	6.60469e-06	0.00024361	-1.50218
OH82_RS05780	-0.579592	5.61529e-08	5.07435e-06	-1.49443
OH82_RS19350	-0.576921	0.000535079	0.0070934	-1.49166
OH82_RS13810	-0.570738	0.00434942	0.0327991	-1.48528
OH82_RS29690	-0.56597	0.00442131	0.0331568	-1.48038
OH82_RS25835	-0.561132	0.000733638	0.00895898	-1.47543
OH82_RS32750	-0.560702	3.84315e-05	0.000942876	-1.47499
OH82_RS12710	-0.557103	2.85079e-05	0.000739903	-1.47131
OH82_RS25840	-0.555975	0.00212365	0.0193195	-1.47016
OH82_RS25365	-0.551944	1.1965e-05	0.000379382	-1.46606
OH82_RS26440	-0.542404	0.0073587	0.0461792	-1.4564
OH82_RS14205	-0.53942	3.88314e-05	0.000948287	-1.45339
OH82_RS15425	-0.538241	1.10879e-05	0.000357848	-1.4522
OH82_RS10760	-0.535864	3.05973e-05	0.000786249	-1.44981
OH82_RS11510	-0.534927	0.00699002	0.0445357	-1.44887
OH82_RS04100	-0.534616	0.00114264	0.0124655	-1.44856
OH82_RS13470	-0.528428	1.10391e-05	0.000357848	-1.44236
OH82_RS26620	-0.524698	7.87225e-05	0.00163673	-1.43863
OH82_RS26625	-0.523687	6.2537e-05	0.00137278	-1.43762
OH82_RS29855	-0.520039	2.33993e-05	0.000631198	-1.43399
OH82_RS11420	-0.517674	6.11781e-06	0.000228764	-1.43164
OH82_RS32640	-0.509525	0.000573258	0.00750774	-1.42358
OH82_RS24505	-0.505839	1.32177e-05	0.000398956	-1.41995
OH82_RS11295	-0.503759	0.000113457	0.00214343	-1.4179

## Sheet: up regulated genes
Supplemental Data: Gene transcripts up-regulated after ethylene a 4h treatment (100 ppb) as detected by RNA-seq with padj ≤ 0.05 and log2 ≥ 0.5
Gene Locus Tag	log2FoldChange	pvalue	padj	X-fold change
OH82_RS13525	1.86101	0.00293099	0.0245822	3.63262
OH82_RS31100	1.76417	9.72488e-11	2.77517e-08	3.39678
OH82_RS07210	1.70968	6.25347e-08	5.55841e-06	3.27089
OH82_RS00065	1.67396	0.00788839	0.0486585	3.19089
OH82_RS06780	1.65738	1.28807e-05	0.000396815	3.15443
OH82_RS25885	1.61958	2.34953e-08	2.44984e-06	3.07286
OH82_RS09645	1.53318	3.80617e-11	1.28982e-08	2.89422
OH82_RS28815	1.47398	2.35745e-13	1.27821e-10	2.77786
OH82_RS07185	1.46664	1.18176e-07	9.4228e-06	2.76378
OH82_RS07365	1.45778	3.29244e-06	0.000138385	2.74686
OH82_RS30845	1.38162	4.32802e-18	4.6933e-15	2.60561
OH82_RS27590	1.37297	0.000750541	0.00912429	2.59003
OH82_RS07215	1.37187	8.77814e-05	0.00176466	2.58807
OH82_RS07205	1.32996	8.73253e-20	2.36739e-16	2.51395
OH82_RS07200	1.29857	2.7611e-16	2.49512e-13	2.45984
OH82_RS12700	1.28576	7.71669e-16	5.97713e-13	2.43811
OH82_RS28175	1.20987	1.79223e-10	4.54038e-08	2.31317
OH82_RS24150	1.20738	1.86626e-09	2.97613e-07	2.30919
OH82_RS30850	1.17783	8.35315e-19	1.13227e-15	2.26237
OH82_RS16030	1.16654	2.20782e-12	1.08825e-09	2.24473
OH82_RS11335	1.14123	0.00350509	0.0277035	2.20568
OH82_RS29790	1.09428	1.87152e-10	4.54038e-08	2.13507
OH82_RS32115	1.05509	5.06024e-10	1.01617e-07	2.07784
OH82_RS19240	1.04825	1.60835e-05	0.000466334	2.06801
OH82_RS22905	1.03769	1.79219e-09	2.94462e-07	2.05294
OH82_RS15330	1.02871	2.9128e-11	1.05288e-08	2.0402
OH82_RS11435	1.02327	1.2264e-08	1.41479e-06	2.03252
OH82_RS21855	1.02274	0.00457428	0.0338048	2.03178
OH82_RS16645	1.02054	2.7469e-06	0.000122079	2.02868
OH82_RS07645	1.00368	0.00466707	0.0341957	2.00511
OH82_RS29960	1.00039	7.42045e-11	2.23521e-08	2.00055
OH82_RS07230	0.990916	2.60485e-08	2.66481e-06	1.98745
OH82_RS06465	0.970226	5.66071e-10	1.05836e-07	1.95915
OH82_RS01535	0.968191	3.10331e-12	1.40218e-09	1.95639
OH82_RS06850	0.962549	1.24558e-09	2.11047e-07	1.94875
OH82_RS04260	0.962054	6.73538e-11	2.14819e-08	1.94808
OH82_RS06450	0.955779	0.00593649	0.0398855	1.93963
OH82_RS06345	0.951262	9.21362e-08	7.68558e-06	1.93356
OH82_RS16610	0.949433	4.97807e-06	0.000191426	1.93111
OH82_RS07565	0.948075	6.39351e-06	0.000237436	1.9293
OH82_RS14125	0.947809	0.00215211	0.0195296	1.92894
OH82_RS13255	0.944773	1.92602e-10	4.54038e-08	1.92489
OH82_RS21785	0.943433	3.33881e-09	4.6418e-07	1.9231
OH82_RS28810	0.942666	4.64893e-07	2.96547e-05	1.92208
OH82_RS32035	0.931548	7.09379e-06	0.000255987	1.90732
OH82_RS01470	0.928363	1.32279e-07	1.01016e-05	1.90312
OH82_RS07560	0.925621	1.71103e-06	8.4338e-05	1.8995
OH82_RS15660	0.917755	2.36257e-06	0.000107646	1.88917
OH82_RS07835	0.917737	1.58937e-11	6.15541e-09	1.88915
OH82_RS19245	0.913428	1.40767e-07	1.04553e-05	1.88351
OH82_RS07220	0.909396	9.79078e-08	7.92322e-06	1.87826
OH82_RS15375	0.907701	2.29299e-08	2.43776e-06	1.87605
OH82_RS01560	0.904912	4.31206e-05	0.00103451	1.87243
OH82_RS23705	0.903655	3.65869e-05	0.000914167	1.8708
OH82_RS21800	0.90225	0.000454614	0.00620886	1.86898
OH82_RS24050	0.898269	0.000175803	0.00305513	1.86383
OH82_RS28820	0.896272	0.000606295	0.00769866	1.86125
OH82_RS23000	0.896222	1.45777e-07	1.06812e-05	1.86119
OH82_RS03605	0.89009	5.87198e-05	0.0012995	1.85329
OH82_RS01080	0.889852	1.6762e-06	8.41514e-05	1.85299
OH82_RS28905	0.88723	7.69246e-09	9.47921e-07	1.84962
OH82_RS12385	0.883931	5.45926e-10	1.05715e-07	1.8454
OH82_RS07650	0.882537	1.67258e-07	1.20916e-05	1.84361
OH82_RS30260	0.879667	9.57103e-08	7.86274e-06	1.83995
OH82_RS06775	0.874721	3.17425e-09	4.6418e-07	1.83365
OH82_RS09310	0.862916	3.35954e-08	3.25275e-06	1.81871
OH82_RS31870	0.861833	5.02662e-08	4.61938e-06	1.81735
OH82_RS14255	0.861637	9.30246e-09	1.12084e-06	1.8171
OH82_RS17645	0.857494	1.21127e-05	0.000379624	1.81189
OH82_RS08700	0.855164	9.65656e-06	0.000329295	1.80896
OH82_RS06785	0.849962	1.64066e-06	8.31369e-05	1.80245
OH82_RS02395	0.849782	0.000344166	0.00508466	1.80223
OH82_RS14900	0.849261	2.86528e-08	2.82464e-06	1.80158
OH82_RS06085	0.848714	1.28882e-06	6.78446e-05	1.8009
OH82_RS20050	0.847867	2.80563e-08	2.81706e-06	1.79984
OH82_RS17285	0.840157	9.09536e-07	5.19106e-05	1.79024
OH82_RS21955	0.839912	2.22902e-07	1.52984e-05	1.78994
OH82_RS01975	0.838195	9.64613e-05	0.00188134	1.78781
OH82_RS01465	0.835123	9.96987e-06	0.000335756	1.78401
OH82_RS14895	0.83136	8.363e-12	3.48801e-09	1.77936
OH82_RS31495	0.829572	1.19303e-06	6.4686e-05	1.77716
OH82_RS17325	0.823247	3.06106e-06	0.000129665	1.76938
OH82_RS14130	0.819771	4.21385e-10	9.13899e-08	1.76513
OH82_RS02455	0.815899	1.56559e-05	0.000458844	1.76039
OH82_RS26885	0.815573	1.27444e-06	6.78446e-05	1.76
OH82_RS14675	0.81383	8.1698e-08	7.14463e-06	1.75787
OH82_RS06445	0.808907	7.12352e-09	9.19612e-07	1.75188
OH82_RS01475	0.806149	7.25852e-06	0.000258919	1.74854
OH82_RS01485	0.805987	7.12911e-06	0.000255987	1.74834
OH82_RS07910	0.805568	1.45412e-06	7.50877e-05	1.74783
OH82_RS22140	0.801815	0.00201439	0.0186274	1.74329
OH82_RS32645	0.798077	0.0014467	0.0148557	1.73878
OH82_RS25940	0.795668	0.00466474	0.0341957	1.73588
OH82_RS02435	0.794103	0.000288604	0.00443289	1.734
OH82_RS06990	0.794085	1.00942e-05	0.000336584	1.73398
OH82_RS16240	0.79171	0.00517156	0.0367499	1.73113
OH82_RS17065	0.791274	1.98625e-09	3.07698e-07	1.7306
OH82_RS06090	0.790586	3.08281e-09	4.6418e-07	1.72978
OH82_RS07190	0.789704	0.00162601	0.0160004	1.72872
OH82_RS18915	0.78817	1.15734e-05	0.000369123	1.72688
OH82_RS10010	0.787909	0.00202925	0.0186801	1.72657
OH82_RS29755	0.786053	1.25385e-05	0.00039071	1.72435
OH82_RS17315	0.782778	0.00543768	0.0377022	1.72044
OH82_RS15325	0.782039	1.40782e-08	1.59025e-06	1.71956
OH82_RS02030	0.780808	7.96968e-05	0.00164664	1.71809
OH82_RS21925	0.778188	1.10791e-05	0.000357848	1.71498
OH82_RS27815	0.775388	2.94687e-06	0.000128578	1.71165
OH82_RS07745	0.773261	2.1072e-06	0.000100221	1.70913
OH82_RS31125	0.770981	0.00403005	0.0309066	1.70643
OH82_RS06860	0.768523	5.90619e-07	3.59813e-05	1.70353
OH82_RS31290	0.767286	4.44033e-10	9.25979e-08	1.70207
OH82_RS04270	0.764219	9.60787e-09	1.13248e-06	1.69845
OH82_RS14670	0.761748	1.55224e-06	7.93985e-05	1.69554
OH82_RS28805	0.75909	3.63671e-06	0.000149381	1.69242
OH82_RS28200	0.757325	1.22418e-09	2.11047e-07	1.69035
OH82_RS08325	0.756813	1.28431e-06	6.78446e-05	1.68975
OH82_RS07555	0.754876	0.00469218	0.0342409	1.68749
OH82_RS25290	0.754293	4.12076e-09	5.58569e-07	1.68681
OH82_RS17030	0.751495	6.04802e-09	7.99813e-07	1.68354
OH82_RS13675	0.750504	1.28485e-05	0.000396815	1.68238
OH82_RS01950	0.747485	2.91872e-06	0.000128578	1.67886
OH82_RS01945	0.74255	8.56914e-06	0.000297833	1.67313
OH82_RS01255	0.742198	3.68309e-05	0.000916042	1.67272
OH82_RS15315	0.741437	2.62946e-07	1.76481e-05	1.67184
OH82_RS23415	0.741083	3.89243e-06	0.000156332	1.67143
OH82_RS29765	0.739923	3.85895e-06	0.000156143	1.67009
OH82_RS11085	0.73977	0.00312596	0.0255641	1.66991
OH82_RS32110	0.737129	1.6958e-06	8.4338e-05	1.66686
OH82_RS18250	0.735836	2.82584e-07	1.84599e-05	1.66536
OH82_RS02460	0.735785	5.16457e-05	0.00117993	1.6653
OH82_RS28315	0.734166	1.25021e-07	9.6838e-06	1.66344
OH82_RS07295	0.730683	0.000158039	0.00280948	1.65942
OH82_RS01310	0.730524	0.000969343	0.0109724	1.65924
OH82_RS26385	0.730259	0.000560988	0.00740036	1.65894
OH82_RS28165	0.729852	4.48899e-05	0.00106285	1.65847
OH82_RS08695	0.729606	0.00333121	0.0267582	1.65819
OH82_RS31575	0.727843	0.000597136	0.00767566	1.65616
OH82_RS23800	0.725977	0.00232317	0.0205821	1.65402
OH82_RS11445	0.724267	3.28852e-09	4.6418e-07	1.65206
OH82_RS30840	0.72388	2.50237e-10	5.65327e-08	1.65162
OH82_RS01360	0.723227	0.000235938	0.00378478	1.65087
OH82_RS19255	0.722296	1.45315e-05	0.000430545	1.64981
OH82_RS18945	0.720984	0.000279883	0.00432343	1.64831
OH82_RS09630	0.719563	2.30089e-06	0.000105724	1.64668
OH82_RS06220	0.71564	2.18126e-06	0.000101084	1.64221
OH82_RS29795	0.71474	4.98093e-07	3.10421e-05	1.64119
OH82_RS17290	0.71296	0.000180523	0.00309745	1.63916
OH82_RS22495	0.712907	0.000266902	0.00419462	1.6391
OH82_RS27495	0.712149	8.92853e-08	7.66168e-06	1.63824
OH82_RS25740	0.709463	0.000342233	0.0050838	1.6352
OH82_RS08345	0.709393	0.000109397	0.00208123	1.63512
OH82_RS07715	0.709033	0.000760356	0.00920235	1.63471
OH82_RS01715	0.708248	2.06119e-05	0.000570194	1.63382
OH82_RS12235	0.70694	6.97873e-07	4.1581e-05	1.63234
OH82_RS16100	0.702589	3.54699e-08	3.37399e-06	1.62742
OH82_RS04920	0.698741	3.81549e-07	2.46281e-05	1.62309
OH82_RS23975	0.69803	1.08639e-06	6.13586e-05	1.62229
OH82_RS03220	0.697434	0.00127892	0.0135172	1.62162
OH82_RS06070	0.69707	1.92906e-05	0.000539143	1.62121
OH82_RS04890	0.694717	1.11513e-06	6.16962e-05	1.61857
OH82_RS07765	0.694275	0.000430628	0.0059427	1.61807
OH82_RS15775	0.693287	0.00530593	0.037217	1.61696
OH82_RS09615	0.689661	1.84813e-06	8.94691e-05	1.6129
OH82_RS06920	0.688945	0.00346052	0.027552	1.6121
OH82_RS01540	0.688027	2.72247e-07	1.80015e-05	1.61108
OH82_RS07300	0.687392	0.000394258	0.00561067	1.61037
OH82_RS16750	0.687233	8.87286e-07	5.11794e-05	1.61019
OH82_RS03805	0.683642	2.70011e-05	0.000717647	1.60619
OH82_RS16775	0.681729	0.000377952	0.005407	1.60406
OH82_RS15625	0.679812	0.000179216	0.00308479	1.60193
OH82_RS05455	0.679529	1.79424e-06	8.7643e-05	1.60162
OH82_RS06605	0.678764	9.04367e-08	7.66168e-06	1.60077
OH82_RS24165	0.678555	1.73286e-07	1.23626e-05	1.60054
OH82_RS32205	0.67853	0.000207351	0.00341719	1.60051
OH82_RS24790	0.677712	0.000269728	0.00422677	1.5996
OH82_RS04275	0.677209	2.09975e-06	0.000100221	1.59904
OH82_RS21915	0.673641	0.00018359	0.00313027	1.59509
OH82_RS28305	0.673589	3.72416e-08	3.48145e-06	1.59504
OH82_RS11055	0.67321	0.000333725	0.00497554	1.59462
OH82_RS28870	0.672469	0.000354693	0.00517764	1.5938
OH82_RS21790	0.670288	0.000157539	0.00280948	1.59139
OH82_RS01030	0.66939	0.00207427	0.0189977	1.5904
OH82_RS19645	0.663782	9.26402e-05	0.00181991	1.58423
OH82_RS18910	0.660862	0.00262122	0.022631	1.58103
OH82_RS15310	0.660405	0.000177347	0.00307	1.58053
OH82_RS25755	0.658926	0.000135773	0.00251249	1.57891
OH82_RS21775	0.658838	2.01821e-05	0.000561167	1.57881
OH82_RS01675	0.65879	2.04683e-07	1.42281e-05	1.57876
OH82_RS15445	0.657424	1.52751e-08	1.69024e-06	1.57726
OH82_RS04265	0.657166	2.0062e-07	1.41268e-05	1.57698
OH82_RS21795	0.657158	0.00292797	0.0245822	1.57697
OH82_RS04925	0.657097	4.95743e-06	0.000191426	1.57691
OH82_RS03795	0.652833	0.000224778	0.00362723	1.57225
OH82_RS01940	0.651688	6.28101e-05	0.00137321	1.571
OH82_RS30525	0.65127	1.22415e-07	9.61936e-06	1.57055
OH82_RS25735	0.650153	0.000606113	0.00769866	1.56933
OH82_RS27870	0.649932	0.00201665	0.0186274	1.56909
OH82_RS29565	0.648908	3.14383e-05	0.000800275	1.56798
OH82_RS24350	0.64633	5.10425e-07	3.14491e-05	1.56518
OH82_RS01250	0.6461	0.00232208	0.0205821	1.56493
OH82_RS28885	0.645742	0.000136522	0.00251776	1.56454
OH82_RS01125	0.644217	5.45126e-05	0.00123153	1.56289
OH82_RS19250	0.643325	3.13737e-05	0.000800275	1.56193
OH82_RS24055	0.641686	0.000354138	0.00517764	1.56015
OH82_RS29870	0.641579	0.000140307	0.00257009	1.56004
OH82_RS23230	0.638719	0.00157009	0.0155916	1.55695
OH82_RS21770	0.638665	3.81898e-05	0.000941206	1.55689
OH82_RS05295	0.637238	8.5922e-05	0.00175072	1.55535
OH82_RS03600	0.637161	8.7875e-05	0.00176466	1.55527
OH82_RS02385	0.636777	0.000105426	0.00201987	1.55485
OH82_RS03295	0.636515	0.00108335	0.0120367	1.55457
OH82_RS08320	0.636279	5.17932e-05	0.00117993	1.55432
OH82_RS07360	0.635997	3.71945e-05	0.000920862	1.55401
OH82_RS06355	0.633817	1.14432e-06	6.26716e-05	1.55166
OH82_RS01955	0.632501	2.39895e-06	0.000108393	1.55025
OH82_RS01965	0.631017	0.00316287	0.025827	1.54866
OH82_RS06995	0.630413	0.000849751	0.00999425	1.54801
OH82_RS15335	0.622845	4.77794e-07	3.01233e-05	1.53991
OH82_RS19865	0.622721	0.000220519	0.00356912	1.53978
OH82_RS18940	0.621374	0.000157607	0.00280948	1.53834
OH82_RS28920	0.620135	9.81021e-06	0.000332443	1.53702
OH82_RS25445	0.619785	3.33877e-05	0.000845927	1.53665
OH82_RS28890	0.619714	0.00153016	0.0153072	1.53657
OH82_RS12755	0.619378	0.000477498	0.00645635	1.53621
OH82_RS27595	0.618087	1.33411e-05	0.000399644	1.53484
OH82_RS23155	0.617232	2.9799e-06	0.000128578	1.53393
OH82_RS07180	0.616915	0.000203822	0.00340038	1.53359
OH82_RS23730	0.616299	1.87093e-08	2.02884e-06	1.53294
OH82_RS28880	0.615957	0.00130647	0.0137301	1.53257
OH82_RS12315	0.614975	1.70648e-05	0.000484427	1.53153
OH82_RS28900	0.613672	9.34949e-05	0.00183007	1.53015
OH82_RS15760	0.612032	0.000139757	0.00256868	1.52841
OH82_RS30255	0.611015	9.39776e-06	0.000322498	1.52733
OH82_RS32010	0.609956	0.00282641	0.0239956	1.52621
OH82_RS07195	0.606973	0.00017564	0.00305513	1.52306
OH82_RS01720	0.604584	5.2958e-06	0.000200796	1.52054
OH82_RS14375	0.604077	0.000273076	0.00424499	1.52001
OH82_RS16215	0.603561	7.10749e-06	0.000255987	1.51946
OH82_RS18990	0.601096	0.000154291	0.00277008	1.51687
OH82_RS28910	0.600976	0.000844676	0.00995616	1.51674
OH82_RS06755	0.600394	0.0029014	0.0245011	1.51613
OH82_RS31620	0.600356	3.04211e-05	0.000785444	1.51609
OH82_RS08420	0.598363	9.06989e-05	0.00181205	1.514
OH82_RS21930	0.598237	0.0022279	0.0200659	1.51387
OH82_RS26050	0.597985	1.15693e-05	0.000369123	1.5136
OH82_RS02390	0.5976	0.00347789	0.0276092	1.5132
OH82_RS09620	0.597411	0.000104799	0.00201497	1.513
OH82_RS05595	0.597032	0.00018476	0.00314034	1.5126
OH82_RS27125	0.59529	2.21796e-05	0.00060431	1.51078
OH82_RS10885	0.594866	3.90765e-05	0.000948287	1.51033
OH82_RS05305	0.593626	6.79467e-06	0.000248924	1.50904
OH82_RS04255	0.593244	1.35844e-07	1.02298e-05	1.50864
OH82_RS12305	0.593031	7.98721e-05	0.00164664	1.50841
OH82_RS21170	0.592193	0.00109495	0.0120931	1.50754
OH82_RS14685	0.591515	3.41596e-06	0.000141384	1.50683
OH82_RS24125	0.59144	4.68303e-05	0.00110277	1.50675
OH82_RS04825	0.590998	5.62294e-05	0.00125982	1.50629
OH82_RS21920	0.590719	0.00166465	0.0162919	1.506
OH82_RS01810	0.586195	0.00294103	0.0246084	1.50128
OH82_RS13780	0.585412	0.00797237	0.0490093	1.50047
OH82_RS01530	0.584604	3.81317e-06	0.000155451	1.49963
OH82_RS26430	0.582981	0.0024895	0.0217494	1.49794
OH82_RS06100	0.58087	0.00299212	0.0248442	1.49575
OH82_RS29915	0.580138	0.00016153	0.00285282	1.49499
OH82_RS30530	0.579213	3.33221e-06	0.000138979	1.49403
OH82_RS01315	0.578503	0.00137954	0.0143292	1.4933
OH82_RS10815	0.577803	0.00603117	0.0403716	1.49257
OH82_RS07370	0.575963	0.00528478	0.037217	1.49067
OH82_RS14680	0.575942	4.63139e-06	0.000181967	1.49065
OH82_RS26845	0.575551	4.15916e-06	0.000164606	1.49025
OH82_RS26960	0.574033	0.000705059	0.00868825	1.48868
OH82_RS02400	0.573096	0.00513717	0.0365535	1.48771
OH82_RS05120	0.572961	2.16863e-06	0.000101084	1.48757
OH82_RS07915	0.572405	9.89089e-05	0.00192216	1.487
OH82_RS01085	0.569371	0.00135019	0.0141055	1.48388
OH82_RS09655	0.568767	0.000754928	0.00915709	1.48326
OH82_RS24260	0.567219	4.88911e-06	0.00019071	1.48167
OH82_RS09755	0.564769	0.00067358	0.00835733	1.47915
OH82_RS26285	0.564056	0.0003509	0.00515605	1.47842
OH82_RS23335	0.562855	5.76251e-06	0.000216974	1.47719
OH82_RS14380	0.562277	0.00465014	0.034164	1.4766
OH82_RS04930	0.559456	9.14953e-05	0.00181704	1.47371
OH82_RS23885	0.557619	0.000104548	0.00201497	1.47184
OH82_RS01070	0.557258	0.00298822	0.0248442	1.47147
OH82_RS25015	0.552675	0.00302542	0.025044	1.4668
OH82_RS25930	0.55242	0.00449746	0.0335252	1.46654
OH82_RS10700	0.551298	0.000286154	0.00440775	1.4654
OH82_RS28205	0.550062	8.21465e-07	4.78923e-05	1.46415
OH82_RS25295	0.549285	4.06504e-06	0.000162063	1.46336
OH82_RS03800	0.549236	0.000429782	0.0059427	1.46331
OH82_RS11215	0.548756	0.00472524	0.0344358	1.46282
OH82_RS10745	0.547866	1.31981e-06	6.88078e-05	1.46192
OH82_RS26915	0.545727	8.40135e-06	0.000293884	1.45976
OH82_RS16910	0.54409	0.0042691	0.0323444	1.4581
OH82_RS09885	0.542433	1.67613e-05	0.00048075	1.45643
OH82_RS22400	0.541525	0.00020261	0.00339059	1.45551
OH82_RS16600	0.538646	0.00766051	0.0475232	1.45261
OH82_RS30265	0.538596	0.00275896	0.0235576	1.45256
OH82_RS19795	0.537398	0.00226554	0.0203033	1.45135
OH82_RS08485	0.537177	0.000448307	0.00613861	1.45113
OH82_RS13210	0.536908	3.91767e-05	0.000948287	1.45086
OH82_RS05135	0.536043	1.58443e-05	0.000461869	1.44999
OH82_RS01770	0.535207	0.000252893	0.00400932	1.44915
OH82_RS18625	0.535067	5.1027e-06	0.000194837	1.44901
OH82_RS01625	0.533808	0.00112162	0.0123232	1.44775
OH82_RS26360	0.533196	8.65327e-06	0.000298841	1.44713
OH82_RS03270	0.533108	0.000701357	0.00866232	1.44704
OH82_RS06350	0.532013	1.01807e-05	0.000336584	1.44595
OH82_RS17060	0.531383	7.61565e-06	0.000269883	1.44531
OH82_RS08705	0.53082	0.000529891	0.00704184	1.44475
OH82_RS26420	0.530648	0.000355935	0.00517764	1.44458
OH82_RS04790	0.529589	0.0052148	0.0369121	1.44352
OH82_RS01670	0.528722	0.00035619	0.00517764	1.44265
OH82_RS07225	0.528476	6.39873e-05	0.00139333	1.4424
OH82_RS23610	0.527712	7.87878e-05	0.00163673	1.44164
OH82_RS06305	0.527452	2.27978e-05	0.000618049	1.44138
OH82_RS01545	0.527311	5.0344e-05	0.00115663	1.44124
OH82_RS26550	0.525807	0.00145391	0.0148557	1.43974
OH82_RS27585	0.525462	0.000241432	0.00385013	1.43939
OH82_RS06365	0.524867	2.7344e-05	0.000718793	1.4388
OH82_RS22990	0.524819	4.80681e-05	0.00111856	1.43875
OH82_RS09670	0.523751	0.0026337	0.0226604	1.43769
OH82_RS28310	0.523407	2.85208e-05	0.000739903	1.43735
OH82_RS15300	0.522926	0.000334027	0.00497554	1.43687
OH82_RS12935	0.520573	4.77792e-05	0.00111663	1.43452
OH82_RS29875	0.519844	0.00659444	0.0428567	1.4338
OH82_RS32045	0.518178	0.00759569	0.047175	1.43214
OH82_RS26250	0.517648	0.00149814	0.0151265	1.43162
OH82_RS15705	0.51673	4.4592e-05	0.00106285	1.43071
OH82_RS10685	0.516207	0.000146454	0.00266468	1.43019
OH82_RS28565	0.515949	2.57872e-05	0.00068876	1.42993
OH82_RS07440	0.515249	0.00020963	0.00343388	1.42924
OH82_RS04850	0.515061	0.00037143	0.0053561	1.42905
OH82_RS25215	0.514822	0.00539445	0.0376015	1.42882
OH82_RS31935	0.509871	0.00678973	0.0436184	1.42392
OH82_RS04845	0.509638	0.000194658	0.00327775	1.42369
OH82_RS32125	0.508954	5.60069e-05	0.00125982	1.42302
OH82_RS21515	0.505904	0.00555844	0.0382946	1.42001
OH82_RS00075	0.504474	0.00273591	0.0234346	1.41861
OH82_RS23410	0.502808	0.000525578	0.00700168	1.41697
OH82_RS18830	0.502016	0.000595154	0.00767566	1.41619
OH82_RS29550	0.501866	0.00324019	0.0262999	1.41604
OH82_RS14905	0.501403	2.09745e-05	0.000577278	1.41559
OH82_RS32100	0.501282	8.62122e-05	0.00175072	1.41547
