# Supplementary material for: Ethylene signals through an ethylene receptor to modulate biofilm formation and root colonization in a beneficial plant-associated bacterium
Source: PLoS Genet. 2025 Feb 7;21(2):e1011587. doi: 10.1371/journal.pgen.1011587 (PMC11819568; doi:10.1371/journal.pgen.1011587)
Supplement: S2 Data — (XLSX) [file pgen.1011587.s019.xlsx]

## Sheet: Fig 1D
Normalized Saturable Binding
Empty Vector	AzoEtr1[1-130]GST
-0.212976	90.3226
-2.27001	109.677
-0.758402	100

## Sheet: Fig 1E
Normalized Saturable Binding
Sp7	AzoEtr1::TetR	AzoEtr1::GmR
111	14	-5
89	14	10
120	12	10
75	15	-10
105	14
	24

## Sheet: Fig 2A
Crystal Violet Absorbance 600 nm
		AzoEtr1::GmR
Sp7				plus Azoetr1-YFP		Plus C75A		Plus D35A
no ethylene	Ethylene	no ethylene	Ethylene	no ethylene	Ethylene	no ethylene	Ethylene	no ethylene	Ethylene
2.836	1.71	0.473	0.23	1.46	0.781	0.249	0.209	0.11	0.063
2.13	1.122	0.294	0.265	2.412	1.006	0.108	0.073	0.101	0.058
1.954	1.382	0.294	0.265	2.689	0.763	0.148	0.137	0.08	0.057
3.15	2.341	0.239	0.233	3.022	1.58	0.168	0.117	0.078	0.055
1.611	1.21	0.21	0.377	1.78	0.981	0.249	0.194	0.108	0.062
2.94	1.178	0.21	0.193	1.864	1.543	0.154	0.111	0.09	0.059
2.223	1.763	0.426	0.298	1.439	0.595
2.33	1.26	0.211	0.414	1.539	0.515
1.869	1.364	0.211	0.202	2.545	0.618
2.79	1.89	0.319	0.243	1.987	1.442
2.001	1.349	0.547	0.433	1.654	0.768
2.602	1.644	0.547	0.175	1.81	1.04
2.224	1.761			1.353	0.681
2.135	1.147			1.524	0.507
1.861	1.371			2.59	0.725
2.569	1.687			1.837	1.057
1.502	1.029			1.564	0.874
2.313	1.6			2.321	1.67
2.713	1.544			1.669	0.925
2.171	1.34			2.681	1.107
2.138	1.584			3.055	1.017

## Sheet: Fig 2B
OD 600 nm
		AzoEtr1::GmR
Sp7				plus Azoetr1-YFP		Plus C75A		Plus D35A
no ethylene	Ethylene	no ethylene	Ethylene	no ethylene	Ethylene	no ethylene	Ethylene	no ethylene	Ethylene
0.156	0.152	0.375	0.282	0.179	0.188	0.267	0.325	0.235	0.208
0.202	0.166	0.363	0.306	0.215	0.276	0.298	0.301	0.254	0.282
0.133	0.169	0.36	0.288	0.248	0.292	0.276	0.311	0.244	0.278
0.188	0.163	0.473	0.407	0.267	0.196	0.268	0.291	0.288	0.254
0.288	0.216	0.437	0.39	0.251	0.17	0.315	0.299	0.282	0.245
0.256	0.211	0.425	0.307	0.254	0.167	0.296	0.302	0.286	0.264
0.152	0.278	0.375	0.274	0.152	0.178	0.402	0.226	0.256	0.291
0.225	0.277	0.344	0.28	0.109	0.199	0.305	0.315	0.302	0.22
0.24	0.317	0.338	0.277	0.109	0.191	0.389	0.367	0.289	0.212
0.181	0.322			0.238	0.235
0.239	0.277			0.264	0.254
0.222	0.258			0.215	0.291
0.188	0.256
0.251	0.249
0.275

## Sheet: Fig 2D
Crystal Violet Absorgance 600 nm
3 Day no ethylene	3 Day Ethylene	5 Day no ethylene	5 Day Ethylene	3 Day no ethylene/ 2 Day Ethylene
0.656	0.221	0.829	0.226	0.577
0.702	0.169	0.872	0.219	0.362
0.628	0.215	0.585	0.317	0.408
0.571	0.303	0.616	0.254	0.33
0.358	0.164	0.678	0.303	0.375
0.397	0.278	0.501	0.291	0.427
0.396	0.204	0.394	0.215	0.348
0.217	0.477	0.628	0.347	0.571
0.586	0.29	0.549	0.212	0.396
0.31	0.283	0.585	0.189	0.278
0.576	0.317	0.567	0.207	0.486
0.423	0.198	0.574	0.302	0.348

## Sheet: Fig 2E
CFU per gram root tissue (x 104)
no ethylene	ethylene
20200	13700
39600	6730
35900	35600
30200	9030
205000	10900
149000	10500
85900	3600
147000	96600
18600	40600
84500	6620
88900	16200

## Sheet: Fig 3A
Crystal Violet Absorgance 600 nm
	[ethylene]
	0 ppb	8 ppb	70 ppb	290 ppb	700 ppb
	0.3	0.184	0.201	0.151	0.183
	0.311	0.199	0.173	0.163	0.167
	0.213	0.133	0.178	0.128	0.145
	0.324	0.104	0.377	0.178	0.157
	0.255	0.129	0.211	0.156	0.178
	0.448	0.168	0.174	0.155	0.164
	0.377	0.143	0.23	0.153	0.113
	0.175	0.174	0.243	0.153	0.113
	0.372	0.189	0.222	0.151	0.123
	0.335	0.181	0.217	0.146	0.169
	0.204	0.161	0.132	0.135	0.107
	0.252	0.169	0.156	0.154	0.248

## Sheet: Fig 3B
Relative Transcript Abundance
OH82_RS30850
2 hours		4 hours		6 hours		8 hours
no ethylene	ethylene	no ethylene	ethylene	no ethylene	ethylene	no ethylene	ethylene
0.58	0.28	0.91	1.36	1.01	1.34	1.18	1.35
1.13	0.32	1.12	1.56	1.16	1.4	0.94	1.37
1.29	2.16	1	1.15	0.83	1.61	0.88	1.74
	1.79	0.97	1.19
OH82_14895
2 hours		4 hours		6 hours		8 hours
no ethylene	ethylene	no ethylene	ethylene	no ethylene	ethylene	no ethylene	ethylene
1.23	0.83	1.15	1.43	1.01	1.28	1.01	1.12
0.85	0.96	1.19	1.13	1.16	1.46	1.01	1.33
0.92	0.76	1.04	1.83	0.83	1.46	0.98	1.49
		0.63	1.66			1.07	1.19
						0.95	0.79
						1.01	1.26
						0.97	1.54

## Sheet: Fig 3C
Relative Transcript Abundance
OH82_RS30850
[ethylene]
0 ppb	0.1 ppb	1 ppb	10 ppb	100 ppb
0.77	8.79	16.62	19.75	11.99
1.65	6.23	10.13	15.71	16.64
0.57	11.25	8.05	16	19.06
OH82_14895
[ethylene]
0 ppb	0.1 ppb	1 ppb	10 ppb	100 ppb
1.4	1.59	1.94	3.46	1.91
0.65	2.27	3.63	5.4	3.46
0.94	1.69	3.53	1.65	2.38
	1.31

## Sheet: Fig 6A
Relative Transcript Abundance
glnZ		glnB		amtB		nifh
no ethylene	ethylene	no ethylene	ethylene	no ethylene	ethylene	no ethylene	ethylene
0.57471	0.554503	0.890217	0.512968	1	0.57	1	0.92
0.364631	0.816196	0.94869	0.376803	1.41	0.19	0.99	0.28
0.356825	0.921079	1.16109	0.23794	0.47	0.29	0.91	0.01
2.52734	1.26528			1.31	0.51	0.98	0.02
1.05666	1.39596						0.03
1.11983

[truncated: 15 more sheets: Fig 6B, Fig 6D, S5A Fig, S5B Fig, S6B Fig, S6C Fig, S6D Fig, S7 Fig, S8A Fig, S8B Fig, S9 Fig, S10A Fig, S10B Fig, S10C Fig, S12 Fig]
